# Supplementary material for: Evaluation of the soil microbiome of three raised beaches in the Devon Island Lowland, High Arctic, Canada
Source: PLoS One. 2025 Nov 5;20(11):e0336235. doi: 10.1371/journal.pone.0336235 (PMC12588476; doi:10.1371/journal.pone.0336235)
Supplement: S1 Dataset — (XLSX) [file pone.0336235.s011.xlsx]

## Sheet: Supplementary_Dataset_S1
																		UPPER TRIANGLE: WHITTAKER DISTANCE (self crosses =0)
			2360 years before present (site AB2)										6726years before present (site AB1)																	8410 years before present (site AB3)
			AB2Aa	AB2Ab	AB2Bw1a	AB2Bw1b	AB2Bw2a	AB2Bw2b	AB2BCb	AB2BCfa	AB2BCfb		AB1Aa	AB1Ab	AB1Ea	AB1Eb	AB1Bw1a	AB1Bw1b	AB1Bw2a	AB1Bw2b	AB1Bw3a	AB1Bw3b	AB1BC1a	AB1BC1b	AB1BC2a	AB1BC2b	AB1BCfa	AB1BCfb		AB3Ca	AB3Cb	AB3Aa	AB3Ab	AB3Bw1a	AB3Bw1b	AB3Bw2a	AB3Bw2b	AB3BCa	AB3BCb	AB3BCf1a	AB3BCf1b	AB3BCf2a	AB3BCf2b
		AB2Aa		0.68021	0.84389	0.86892	0.93108	0.98671	0.95312	0.97934	0.98768		0.82951	0.83832	0.85879	0.86747	0.84964	0.84779	0.8749	0.87269	0.95835	0.9631	0.97112	0.95956	0.99099	0.973	0.97935	0.98358		0.89954	0.94013	0.84488	0.89802	0.88675	0.90877	0.96765	0.98481	0.97378	0.96809	0.96286	0.99232	0.98923	0.98954
		AB2Ab	0.605248		0.82089	0.84195	0.93014	0.98778	0.95299	0.97992	0.98766		0.81184	0.80579	0.84097	0.83777	0.82884	0.81908	0.85861	0.84505	0.95749	0.95764	0.97278	0.95774	0.99193	0.97298	0.98002	0.98355		0.88293	0.93316	0.82786	0.89646	0.87204	0.90795	0.96816	0.98595	0.97453	0.96793	0.96366	0.99412	0.98862	0.99063
		AB2Bw1a	0.195056	0.224041		0.72399	0.85484	0.97884	0.94306	0.95418	0.96337		0.87136	0.85828	0.87018	0.86186	0.79306	0.80577	0.77902	0.7807	0.92782	0.91876	0.93619	0.91988	0.96208	0.93699	0.96345	0.94569		0.90606	0.94424	0.85473	0.91053	0.82152	0.89062	0.93853	0.96842	0.95017	0.9512	0.93982	0.97891	0.96281	0.97074
		AB2Bw1b	0.141339	0.190803	0.367916		0.84002	0.97001	0.92477	0.9312	0.94676		0.89103	0.88443	0.8987	0.88889	0.81818	0.83126	0.80365	0.79623	0.91275	0.87771	0.91498	0.87078	0.93843	0.89481	0.95884	0.90801		0.92116	0.94819	0.87936	0.92183	0.82515	0.88905	0.91976	0.95562	0.9259	0.93336	0.92086	0.96771	0.94365	0.9611
		AB2Bw2a	0.0765601	0.076817	0.233445	0.244092		0.9406	0.88369	0.89446	0.89139		0.92664	0.93214	0.93675	0.94512	0.89952	0.92668	0.87734	0.89846	0.84805	0.85983	0.83073	0.85474	0.87926	0.87931	0.9085	0.88861		0.95369	0.95403	0.93133	0.9408	0.87427	0.89153	0.84568	0.92714	0.86028	0.89511	0.83787	0.93261	0.8854	0.92819
		AB2Bw2b	0.00404214	0.00227102	0.00832062	0.00574342	0.014782		0.89659	0.93471	0.89932		0.98042	0.98845	0.98525	0.98985	0.97916	0.98946	0.97922	0.98213	0.91464	0.94103	0.92057	0.94727	0.91797	0.94149	0.91267	0.94499		0.98619	0.97881	0.98633	0.98091	0.97615	0.95724	0.92941	0.91055	0.94251	0.90498	0.92898	0.90235	0.94551	0.94121
		AB2BCb	0.0374821	0.0236008	0.0513217	0.0445357	0.0936692	0.107436		0.89708	0.87107		0.93476	0.95071	0.94679	0.95925	0.93533	0.95528	0.93773	0.94271	0.87242	0.88117	0.85613	0.89227	0.89118	0.89122	0.90104	0.90215		0.96156	0.95525	0.94141	0.92558	0.92796	0.90328	0.87642	0.90159	0.89997	0.89099	0.88266	0.90368	0.92154	0.92128
		AB2BCfa	0.0300407	0.0246451	0.0674527	0.0953984	0.127039	0.0194327	0.138013		0.85016		0.97304	0.98078	0.98222	0.98433	0.9553	0.97581	0.94999	0.95955	0.89553	0.8809	0.85675	0.88057	0.88684	0.88651	0.92486	0.88658		0.9859	0.98523	0.97635	0.97566	0.93635	0.94742	0.87572	0.91865	0.88152	0.91192	0.86815	0.92204	0.89527	0.92855
		AB2BCfb	0.00879269	0.00592747	0.0397093	0.0542843	0.118877	0.0739105	0.330727	0.236646			0.98175	0.98685	0.98291	0.98801	0.96804	0.98861	0.96244	0.97079	0.87541	0.88604	0.83519	0.88188	0.86672	0.87497	0.8746	0.8701		0.98551	0.97783	0.98838	0.98363	0.95556	0.94592	0.8486	0.89689	0.85551	0.87622	0.86314	0.88635	0.8701	0.89777
		AB1Aa	0.27041	0.2659	0.224073	0.160664	0.0972808	0.00418791	0.0485947	0.0406143	0.0110359			0.69855	0.77338	0.81002	0.83704	0.85013	0.87721	0.87636	0.95582	0.9563	0.96677	0.95301	0.98893	0.96222	0.96669	0.97842		0.84824	0.90308	0.81735	0.87576	0.89019	0.90753	0.95701	0.98118	0.96952	0.95325	0.96772	0.99076	0.98526	0.98618
		AB1Ab	0.229944	0.267686	0.22371	0.170302	0.0828359	0.00256278	0.0334642	0.0322778	0.00734896		0.633994		0.76793	0.76705	0.84212	0.83412	0.8755	0.8641	0.9658	0.96048	0.97426	0.95433	0.99317	0.96541	0.97396	0.98198		0.85644	0.91447	0.82512	0.88926	0.89144	0.91787	0.96897	0.98578	0.97587	0.96468	0.9739	0.99482	0.98969	0.98725
		AB1Ea	0.179297	0.177356	0.212242	0.127949	0.0721871	0.00320323	0.0349263	0.0274553	0.00985475		0.455779	0.425703		0.65678	0.84194	0.85123	0.87677	0.87687	0.95757	0.95904	0.96899	0.95587	0.99188	0.9665	0.97511	0.97997		0.8143	0.88091	0.85204	0.89286	0.89004	0.90012	0.95878	0.98185	0.97084	0.9599	0.97058	0.99397	0.98534	0.98665
		AB1Eb	0.12181	0.159736	0.186578	0.144922	0.0635544	0.00136473	0.0154765	0.0178629	0.00537658		0.275158	0.298469	0.483614		0.84116	0.82941	0.87223	0.85925	0.96605	0.95672	0.97532	0.95428	0.98986	0.96435	0.97995	0.97754		0.81771	0.89909	0.85771	0.91139	0.88918	0.91232	0.97	0.98628	0.97776	0.96851	0.9747	0.99462	0.98877	0.98741
		AB1Bw1a	0.191853	0.217718	0.30882	0.230671	0.117841	0.00696385	0.0460131	0.0523946	0.0248158		0.277978	0.245242	0.239342	0.204192		0.61939	0.66229	0.65755	0.92659	0.92414	0.94455	0.93727	0.97317	0.95098	0.96668	0.96535		0.89741	0.94264	0.74985	0.8541	0.74238	0.82868	0.94619	0.96513	0.95738	0.95162	0.95321	0.98045	0.97446	0.97394
		AB1Bw1b	0.196232	0.254015	0.292588	0.24751	0.0855852	0.00205964	0.0244059	0.0310802	0.00502983		0.268631	0.281761	0.229365	0.23916	0.64296		0.70282	0.65912	0.95261	0.94359	0.96812	0.95354	0.99063	0.97148	0.9829	0.98175		0.90587	0.95122	0.75175	0.8656	0.77712	0.8577	0.96986	0.98073	0.98004	0.97268	0.97564	0.99214	0.98929	0.98708
		AB1Bw2a	0.141966	0.175925	0.311152	0.251278	0.140659	0.00653598	0.0440006	0.0594402	0.0326049		0.187356	0.179091	0.165918	0.163549	0.599218	0.51236		0.63496	0.91425	0.90654	0.93339	0.92117	0.96326	0.93997	0.96745	0.95132		0.91605	0.95331	0.8096	0.88347	0.73463	0.83538	0.93951	0.96368	0.95495	0.95617	0.94656	0.97786	0.96669	0.97305
		AB1Bw2b	0.136945	0.187666	0.286778	0.272601	0.119678	0.0045598	0.0355731	0.0517996	0.0277208		0.183625	0.185858	0.163678	0.183539	0.534282	0.547299	0.639841		0.93102	0.90536	0.9445	0.91836	0.97076	0.94311	0.97255	0.95312		0.91154	0.95393	0.80394	0.89098	0.74878	0.85216	0.95124	0.96891	0.96058	0.95984	0.95637	0.9812	0.97538	0.97601
		AB1Bw3a	0.0446255	0.0310152	0.0989531	0.0783051	0.170478	0.0557177	0.21846	0.1603	0.235466		0.0502589	0.0360091	0.0409894	0.0213143	0.0741884	0.0378528	0.0854853	0.0607833		0.84779	0.82031	0.86783	0.84564	0.87911	0.87966	0.87715		0.97036	0.96657	0.95086	0.95172	0.90535	0.89738	0.83866	0.89695	0.85574	0.87737	0.84577	0.90513	0.86908	0.89834
		AB1Bw3b	0.0545441	0.0583672	0.128803	0.241804	0.242019	0.0156829	0.0911578	0.223483	0.136379		0.0591632	0.0534267	0.0507151	0.0398025	0.0996295	0.0720515	0.113938	0.108737	0.17346		0.84037	0.80445	0.86605	0.83379	0.91684	0.83738		0.96967	0.96746	0.95315	0.95418	0.89791	0.90019	0.85079	0.90808	0.87913	0.88863	0.86397	0.92491	0.9026	0.92822
		AB1BC1a	0.0349483	0.0278534	0.107204	0.134854	0.311272	0.026382	0.165818	0.213322	0.244928		0.0385305	0.0303555	0.0317962	0.0209917	0.0599633	0.0317424	0.0789064	0.0641044	0.307626	0.277981		0.83077	0.8335	0.85041	0.88378	0.85277		0.97715	0.9733	0.9698	0.96906	0.92498	0.91912	0.83802	0.8939	0.85033	0.87864	0.81332	0.89865	0.85917	0.90402
		AB1BC1b	0.0321761	0.0368218	0.0988756	0.223128	0.217167	0.00689105	0.0498744	0.151728	0.0825406		0.0436736	0.0432399	0.0387552	0.0357233	0.0553236	0.0434548	0.0714565	0.0743731	0.100135	0.392471	0.201069		0.86944	0.80245	0.92258	0.82058		0.96811	0.97045	0.9588	0.9608	0.90743	0.93229	0.83147	0.91164	0.86123	0.90103	0.84732	0.93046	0.8855	0.92256
		AB1BC2a	0.00293843	0.00339968	0.0445126	0.0947692	0.173635	0.00619824	0.0362552	0.0659789	0.0523843		0.00465986	0.00301074	0.00322683	0.00482468	0.0151432	0.0027882	0.029607	0.0260173	0.0840311	0.135105	0.170105	0.195574		0.85153	0.87309	0.85819		0.98973	0.98642	0.99314	0.99184	0.95634	0.95827	0.82167	0.89151	0.83524	0.8756	0.84033	0.88521	0.8561	0.90169
		AB1BC2b	0.0174857	0.0200765	0.0661194	0.189859	0.155378	0.00750125	0.0335633	0.114606	0.0584197		0.0306877	0.0307704	0.0258594	0.0259671	0.0302044	0.0223813	0.0397184	0.0455958	0.0619662	0.28684	0.141369	0.458912	0.161884		0.91337	0.80963		0.97134	0.97023	0.97191	0.96993	0.92878	0.947	0.83826	0.90815	0.85224	0.89158	0.84551	0.92284	0.86952	0.92408
		AB1BCfa	0.00545101	0.00373246	0.0266508	0.016	0.0560303	0.120966	0.130948	0.0462159	0.143079		0.00660751	0.00468334	0.00501372	0.00231772	0.0190877	0.00321594	0.0169584	0.0108476	0.143644	0.0387629	0.1012	0.0230284	0.0280626	0.0154772		0.91809		0.98428	0.97673	0.98112	0.97763	0.96108	0.94802	0.88689	0.92675	0.88304	0.88579	0.8805	0.90891	0.89826	0.91586
		AB1BCfb	0.0115388	0.0124895	0.069928	0.217487	0.224594	0.0120034	0.0614035	0.187643	0.112587		0.0232538	0.0197923	0.0182192	0.0173303	0.0260252	0.0134752	0.0441231	0.0449085	0.114306	0.414332	0.223661	0.461185	0.199964	0.393155	0.0291419			0.98548	0.97911	0.98465	0.98495	0.9405	0.95297	0.84846	0.90521	0.8564	0.88734	0.86743	0.91797	0.87414	0.91408
		AB3Ca	0.132394	0.146021	0.155617	0.120884	0.0677043	0.00229239	0.0199192	0.0174646	0.00641076		0.27223	0.251956	0.325681	0.297466	0.160958	0.16038	0.121164	0.128176	0.025337	0.0362718	0.0236431	0.0310342	0.00392666	0.022603	0.00246079	0.0151116			0.78266	0.90441	0.93344	0.91008	0.92712	0.96892	0.98761	0.97872	0.97431	0.97725	0.99397	0.98879	0.98996
		AB3Cb	0.0797968	0.0605088	0.0671119	0.0331955	0.0378422	0.0128595	0.0702183	0.0184015	0.0211979		0.15323	0.112843	0.161161	0.074054	0.0656437	0.051476	0.0435563	0.036582	0.0465386	0.0211935	0.0278132	0.0144899	0.00300736	0.0109285	0.013194	0.0105641		0.184974		0.94488	0.94927	0.94717	0.93865	0.96571	0.98057	0.9691	0.96334	0.97225	0.9857	0.98121	0.98027
		AB3Aa	0.252662	0.28152	0.227999	0.176532	0.0816287	0.00306186	0.0400002	0.0372406	0.00683421		0.356505	0.335556	0.243715	0.189124	0.425179	0.469952	0.297416	0.302853	0.0480444	0.0701004	0.0366693	0.039604	0.00335545	0.024861	0.00415116	0.0159748		0.16137	0.0771162		0.78285	0.81705	0.86993	0.96667	0.97894	0.97955	0.96479	0.97484	0.99331	0.98998	0.9885
		AB3Ab	0.154431	0.0986889	0.107994	0.0564829	0.0583907	0.0114803	0.122636	0.0368483	0.0175629		0.197979	0.148402	0.149872	0.0683491	0.177213	0.138361	0.115537	0.0916135	0.079316	0.0443553	0.0450901	0.0219376	0.0015947	0.0115126	0.0129545	0.00852713		0.0768608	0.126517	0.268015		0.87496	0.876	0.96272	0.97441	0.97484	0.95841	0.97453	0.98815	0.98952	0.98628
		AB3Bw1a	0.133365	0.168158	0.281959	0.265133	0.191681	0.00633483	0.0545035	0.0977969	0.0610669		0.172443	0.159004	0.149621	0.14354	0.465489	0.399961	0.489359	0.450185	0.0959542	0.164667	0.130687	0.122193	0.0560625	0.0819916	0.0185389	0.0974601		0.1239	0.0479529	0.287065	0.114312		0.79852	0.91397	0.95465	0.93054	0.94313	0.92582	0.97302	0.94702	0.96191
		AB3Bw1b	0.0994129	0.0643213	0.0966771	0.0539742	0.0790128	0.0422217	0.141083	0.0428726	0.0651347		0.0957812	0.0693496	0.0952346	0.0451399	0.140858	0.0948133	0.109866	0.079762	0.169866	0.0716452	0.0935618	0.030493	0.0134174	0.0133682	0.0832775	0.0190851		0.0526664	0.0983698	0.116169	0.237589	0.116157		0.92179	0.94323	0.93602	0.92357	0.93957	0.95777	0.95687	0.95263
		AB3Bw2a	0.0381731	0.0366817	0.10076	0.162692	0.274246	0.00973038	0.0730421	0.148203	0.11609		0.0533108	0.0443117	0.0506317	0.0384569	0.0579402	0.0382784	0.067031	0.0588718	0.135032	0.244245	0.231503	0.294606	0.190918	0.246181	0.0373842	0.293052		0.0333745	0.0304499	0.0412286	0.0305971	0.13481	0.0431599		0.90493	0.81232	0.86833	0.79308	0.9	0.83076	0.90274
		AB3Bw2b	0.00445388	0.00297494	0.0212855	0.0161349	0.0407711	0.142878	0.160727	0.0542072	0.157716		0.00522081	0.00311659	0.004168	0.00179988	0.0147622	0.00309571	0.0182437	0.0112787	0.149538	0.0378476	0.0778936	0.0221456	0.0250474	0.0162721	0.180044	0.0315658		0.00190756	0.0114816	0.00454531	0.0123393	0.01817	0.096845	0.0318001		0.90635	0.88702	0.91159	0.90824	0.91641	0.92017
		AB3BCa	0.0267866	0.0227386	0.0895759	0.150053	0.322101	0.0113138	0.101108	0.211019	0.168703		0.0312369	0.0254632	0.0260878	0.0165278	0.0381269	0.0172165	0.0480316	0.039205	0.168404	0.2787	0.30143	0.278478	0.173353	0.209929	0.05497	0.315583		0.0182305	0.0206076	0.0206364	0.0184059	0.148192	0.035478	0.362546	0.0445523		0.88077	0.78087	0.90121	0.82665	0.90463
		AB3BCb	0.0121821	0.00764629	0.0533488	0.0344271	0.103886	0.113601	0.168256	0.0772434	0.163207		0.015245	0.010623	0.0120071	0.00559647	0.0254492	0.00680218	0.0298751	0.0186349	0.229487	0.0738161	0.13718	0.0455697	0.0394996	0.0332968	0.222304	0.0608704		0.0067523	0.031856	0.0100774	0.0294955	0.0452906	0.122868	0.0885688	0.228557	0.123918		0.87728	0.90444	0.89153	0.91474
		AB3BCf1a	0.057378	0.0480235	0.0849748	0.150415	0.253169	0.00667163	0.0565752	0.134314	0.0949677		0.0254319	0.0236453	0.0227268	0.020432	0.0347201	0.0215713	0.0543827	0.0488393	0.111995	0.225976	0.222746	0.340732	0.219208	0.280363	0.0323371	0.304406		0.0201473	0.0123571	0.0211769	0.0106037	0.117093	0.0217571	0.350089	0.0236422	0.361045	0.0691738		0.89732	0.83328	0.89966
		AB3BCf1b	0.00219924	0.00180675	0.0186081	0.0127857	0.0360057	0.269303	0.16014	0.044675	0.148896		0.00165784	0.00101966	0.00106003	0.000597047	0.0144255	0.00144162	0.0148983	0.00938164	0.132847	0.0333915	0.0685108	0.0163249	0.0201944	0.0129373	0.292805	0.0255051		0.000707598	0.00532818	0.00117542	0.00453713	0.0151001	0.0803563	0.0255961	0.280888	0.0409146	0.245473	0.02178		0.90988	0.92233
		AB3BCf2a	0.00993505	0.0108001	0.0739179	0.138828	0.303555	0.00981354	0.0711329	0.159555	0.126631		0.0159012	0.0137278	0.0159109	0.0112611	0.0277266	0.0122792	0.0403537	0.0345346	0.118772	0.24899	0.256791	0.320812	0.262919	0.266679	0.0467154	0.348408		0.0134409	0.0153919	0.0122773	0.007047	0.119322	0.0222363	0.368876	0.0342656	0.429482	0.0961962	0.3998	0.0308475		0.90862
		AB3BCf2b	0.00238508	0.0019972	0.0270363	0.018116	0.054053	0.10195	0.159053	0.0602166	0.172672		0.00220338	0.0020137	0.00220719	0.00136733	0.0191038	0.00212814	0.0191746	0.0128472	0.170354	0.0412669	0.09434	0.0248556	0.0276133	0.0163955	0.250314	0.0332928		0.000918891	0.00750324	0.00184563	0.00491896	0.0231564	0.0788526	0.040657	0.203601	0.0626526	0.228276	0.0341638	0.318805	0.048804
																		LOWER TRIANGLE: BRAY_CURTIS SIMILARITY (self crosses =1)
